# Supplementary material for: HIV Infection and Antiretroviral Therapy Impair Liver Function in People Living with HIV: Systematic Review and Meta-Analysis
Source: Pharmaceuticals (Basel). 2025 Jun 25;18(7):955. doi: 10.3390/ph18070955 (PMC12300453; doi:10.3390/ph18070955)
Supplement: Supplementary file 1 [file pharmaceuticals-18-00955-s001.zip]

Archive with 2 entries (2 files):
- File S1_ PRISMA_2020_checklist.pdf
- File S2_Supplementary figures and tables.pdf
